# Supplementary material for: Eomes broadens the scope of CD8 T-cell memory by inhibiting apoptosis in cells of low affinity
Source: PLoS Biol. 2020 Mar 17;18(3):e3000648. doi: 10.1371/journal.pbio.3000648 (PMC7077837; doi:10.1371/journal.pbio.3000648)
Supplement: S1 Table — Purified OT-1 cells were primed for 30 hours with 1 ng/ml N4 or Q4 peptides and anti-CD28. Next, cells were washed and cultured for an additional 5 days with 50 ng/ml IL-15 to generate memory cells. RNA was isolated after 0, 30, 72, and 140 hours of culture (n = 3). Displayed is a list of differentially expressed genes per time point. IL, interleukin; N4, SIINFEKL; Q4, SIIQFEKL. (XLSX) [file pbio.3000648.s009.xlsx]

## Sheet: Sheet1
T30 higher expression in N4 stimulated cells				T30 higher expression in Q4 stimulated cells				T72 higher expression in N4 stimulated cells				T72 higher expression in N4 stimulated cells				T140 higher expression in N4 stimulated cells				T140 higher expression in Q4 stimulated cells
#H:probeset	HUGO	Foldchange		#H:probeset	HUGO	Foldchange		#H:probeset	HUGO	Foldchange		#H:probeset	HUGO	Foldchange		#H:probeset	HUGO	Foldchange		#H:probeset	HUGO	Foldchange
1415834_PM_at	Dusp6	-2.1153		1415850_PM_at	Rasa3	3.42555		1415899_PM_at	Junb	-2.33158		1415850_PM_at	Rasa3	2.22118		1415822_PM_at	Scd2	-2.11297		1416498_PM_at	Ppic	2.26657
1415874_PM_at	Spry1	-2.46958		1415886_PM_at	Sh2d3c	2.42271		1415964_PM_at	Scd1	-10.4872		1416041_PM_at	Sgk1	3.70171		1415834_PM_at	Dusp6	-2.30422		1416645_PM_a_at	Afp	2.48529
1417601_PM_at	Rgs1	-3.44181		1416029_PM_at	Klf10	2.16286		1416009_PM_at	Tspan3	-2.08941		1416107_PM_at	Nsg2	2.1599		1416505_PM_at	Nr4a1	-2.15995		1416930_PM_at	Ly6d	2.36494
1417667_PM_a_at	Pter	-2.01922		1416107_PM_at	Nsg2	3.86622		1416330_PM_at	Cd81	-4.89758		1416505_PM_at	Nr4a1	2.42766		1416592_PM_at	Glrx	-2.00125		1417128_PM_at	Plekho1	2.83776
1417679_PM_at	Gfi1	-2.05767		1416326_PM_at	Crip1	2.35836		1416410_PM_at	Pafah1b3	-2.10007		1416702_PM_at	Serpini1	2.07129		1416666_PM_at	Serpine2	-3.08669		1417153_PM_at	Nacc2	2.44137
1417785_PM_at	Pla1a	-2.08779		1416488_PM_at	Ccng2	2.85261		1416431_PM_at	Tubb6	-6.13424		1416957_PM_at	Pou2af1	8.9626		1416871_PM_at	Adam8	-7.16264		1418406_PM_at	Pde8a	2.3695
1417909_PM_at	Serpinc1	-3.63137		1416529_PM_at	Emp1	3.03491		1416666_PM_at	Serpine2	-2.68234		1416958_PM_at	Nr1d2	2.79934		1416978_PM_at	Fcgrt	-2.42091		1418758_PM_a_at	Cyth3	2.24674
1417936_PM_at	Ccl9	-2.74164		1416592_PM_at	Glrx	2.94749		1416687_PM_at	Plod2	-5.04278		1417856_PM_at	Relb	2.28011		1417065_PM_at	Egr1	-2.21553		1420388_PM_at	Prss12	3.53846
1418166_PM_at	Il12rb1	-2.01667		1416617_PM_at	Acss1	2.52696		1416714_PM_at	Irf8	-2.29697		1417965_PM_at	Plekha1	2.8231		1417185_PM_at	Ly6a	-3.15483		1423890_PM_x_at	Atp1b1	2.54423
1418649_PM_at	Egln3	-2.85976		1416635_PM_at	Smpdl3a	3.61139		1416737_PM_at	Gys1	-2.70588		1418257_PM_at	Slc12a7	2.14652		1417323_PM_at	Psrc1	-2.41941		1424760_PM_a_at	Smyd2	2.07121
1419083_PM_at	Tnfsf11	-2.09927		1416868_PM_at	Cdkn2c	2.05194		1416780_PM_at	Pfkm	-2.79372		1418580_PM_at	Rtp4	2.74314		1417679_PM_at	Gfi1	-3.46706		1424936_PM_a_at	Dnahc8	2.58927
1419208_PM_at	Map3k8	-2.56196		1416930_PM_at	Ly6d	2.40909		1417042_PM_at	Slc37a4	-2.05859		1419412_PM_at	Xcl1	2.59491		1417898_PM_a_at	Gzma	-71.772		1426001_PM_at	Eomes	8.01456
1419247_PM_at	Rgs2	-4.72436		1417025_PM_at	H2-Eb1	2.32656		1417149_PM_at	P4ha2	-16.3668		1419711_PM_at	Cd7	3.23952		1417978_PM_at	Eif4e3	-2.16397		1426215_PM_at	Ddc	4.50615
1419412_PM_at	Xcl1	-2.15964		1417391_PM_a_at	Il16	2.14326		1417185_PM_at	Ly6a	-2.05335		1420671_PM_x_at	Ms4a4c	2.45178		1418025_PM_at	Bhlhe40	-4.05323		1426589_PM_at	Gab3	2.05312
1419561_PM_at	Ccl3	-3.42251		1417481_PM_at	Ramp1	3.20481		1417393_PM_a_at	Fam132a	-2.40012		1423100_PM_at	Fos	5.31728		1418126_PM_at	Ccl5	-2.97176		1427094_PM_at	Pole2	2.31604
1419607_PM_at	Tnf	-2.1727		1417640_PM_at	Cd79b	2.08762		1417562_PM_at	Eif4ebp1	-2.75308		1423890_PM_x_at	Atp1b1	2.03457		1418451_PM_at	Gng2	-2.49923		1427202_PM_at	Mettl20	2.66588
1420351_PM_at	Tnfrsf4	-3.04043		1417804_PM_at	Rasgrp2	5.01095		1417719_PM_at	Sap30	-2.21079		1424936_PM_a_at	Dnahc8	2.34829		1418649_PM_at	Egln3	-2.72442		1428114_PM_at	Slc14a1	3.16259
1420401_PM_a_at	Ramp3	-3.98772		1418131_PM_at	Samhd1	2.01184		1417741_PM_at	Pygl	-5.90828		1425950_PM_at	Slc17a9	2.13553		1418895_PM_at	Skap2	-2.19192		1428547_PM_at	Nt5e	4.42596
1421066_PM_at	Jak2	-2.00282		1418199_PM_at	Hemgn	2.56725		1417777_PM_at	Ptgr1	-2.57443		1426001_PM_at	Eomes	11.0576		1419060_PM_at	Gzmb	-16.7657		1428720_PM_s_at	2010309G21Rik	2.59178
1421207_PM_at	Lif	-2.75582		1418394_PM_a_at	Cd97	2.13209		1417884_PM_at	Slc16a6	-2.0332		1426215_PM_at	Ddc	3.8965		1419091_PM_a_at	Anxa2	-2.83483		1428947_PM_at	Mzb1	3.62684
1421578_PM_at	Ccl4	-2.46411		1418398_PM_a_at	Tspan32	2.60749		1417932_PM_at	Il18	-4.82319		1426589_PM_at	Gab3	2.47365		1419334_PM_at	Ctla4	-2.59951		1429475_PM_at	Ubash3b	2.17725
1422070_PM_at	Adh4	-5.70027		1418402_PM_at	Adam19	2.43342		1418025_PM_at	Bhlhe40	-3.4368		1427410_PM_at	Dleu2	2.34303		1419412_PM_at	Xcl1	-2.04148		1429961_PM_at	Tsacc	2.40315
1422557_PM_s_at	Mt1	-2.50978		1418553_PM_at	Arhgef18	4.20226		1418076_PM_at	St14	-2.25067		1427683_PM_at	Egr2	2.1419		1419456_PM_at	Dcxr	-2.24561		1430523_PM_s_at	Iglv1	4.56448
1422601_PM_at	Serpinb9	-2.26396		1418578_PM_at	Dgka	2.01031		1418186_PM_at	Gstt1	-2.65455		1428433_PM_at	Hipk2	2.30134		1419561_PM_at	Ccl3	-2.34304		1432288_PM_at	5830468F06Rik	2.73878
1422758_PM_at	Chst2	-2.45603		1418741_PM_at	Itgb7	3.00723		1418649_PM_at	Egln3	-7.04614		1428547_PM_at	Nt5e	2.96776		1419569_PM_a_at	Isg20	-2.09096		1433169_PM_at	5830456J23Rik	3.8386
1422804_PM_at	Serpinb6b	-2.10337		1418744_PM_s_at	Tesc	2.29407		1418665_PM_at	Impa2	-2.60151		1428720_PM_s_at	2010309G21Rik	3.24021		1419647_PM_a_at	Ier3	-2.95643		1434210_PM_s_at	Lrig1	2.07094
1423100_PM_at	Fos	-2.93054		1418758_PM_a_at	Cyth3	2.76423		1418932_PM_at	Nfil3	-2.85714		1429900_PM_at	5330406M23Rik	2.01814		1420692_PM_at	Il2ra	-7.03896		1436194_PM_at	Prelid2	2.40187
1423160_PM_at	Spred1	-2.0885		1418776_PM_at	Gbp8	2.87771		1419029_PM_at	Ero1l	-3.61975		1432288_PM_at	5830468F06Rik	2.48761		1421186_PM_at	Ccr2	-15.6421		1437110_PM_at	2810474O19Rik	2.32739
1423213_PM_at	Plxnc1	-2.11239		1418840_PM_at	Pdcd4	2.03867		1419031_PM_at	Fads2	-5.24633		1433169_PM_at	5830456J23Rik	2.30272		1421223_PM_a_at	Anxa4	-2.60897		1437405_PM_a_at	Igfbp4	4.67203
1423586_PM_at	Axl	-2.38142		1419091_PM_a_at	Anxa2	3.01504		1419060_PM_at	Gzmb	-2.93776		1433575_PM_at	Sox4	2.13129		1421256_PM_at	Gzmc	-25.4263		1448710_PM_at	Cxcr4	2.18137
1424700_PM_at	Tmem38b	-3.01068		1419222_PM_at	Tbxa2r	2.17016		1419083_PM_at	Tnfsf11	-2.4353		1433735_PM_a_at	Tmem64	2.89705		1421375_PM_a_at	S100a6	-4.05753		1450272_PM_at	Tnfsf8	2.0413
1426208_PM_x_at	Plagl1	-2.78592		1419296_PM_at	Arhgap4	2.10785		1419334_PM_at	Ctla4	-2.3029		1435290_PM_x_at	H2-Aa	2.37287		1421594_PM_a_at	Sytl2	-4.65636		1450521_PM_a_at	Tcrg-V4	2.03569
1426243_PM_at	Cth	-8.25513		1419455_PM_at	Il10rb	2.02111		1419456_PM_at	Dcxr	-2.29747		1435330_PM_at	Pyhin1	2.9685		1421679_PM_a_at	Cdkn1a	-6.53734		1452463_PM_x_at	Igkv8-30	2.50434
1427040_PM_at	Mdfic	-2.29434		1419481_PM_at	Sell	2.69228		1419647_PM_a_at	Ier3	-2.79356		1435529_PM_at	Gm14446	4.216		1421855_PM_at	Fgl2	-29.7628		1454857_PM_at	Rnf122	2.00064
1427429_PM_at	Csf2	-5.50093		1419835_PM_s_at	Plec	2.06888		1420013_PM_s_at	Lss	-2.34739		1436172_PM_at	Gm20559	2.755		1422557_PM_s_at	Mt1	-8.40962		1455279_PM_at	Ccdc164	35.6171
1427683_PM_at	Egr2	-2.02612		1420671_PM_x_at	Ms4a4c	2.35249		1420351_PM_at	Tnfrsf4	-5.32263		1436491_PM_at	Gm11346	2.59402		1422804_PM_at	Serpinb6b	-3.68224		1455732_PM_at	1700025G04Rik	2.13685
1427985_PM_at	Spin4	-4.52355		1421628_PM_at	Il18r1	4.85256		1420654_PM_a_at	Gbe1	-3.29262		1436512_PM_at	Arl4c	2.15372		1423393_PM_at	Clic4	-2.10283		1457687_PM_at	Bcl2	2.13217
1428027_PM_at	LOC100653389	-2.47552		1421654_PM_a_at	Lmna	2.03015		1420692_PM_at	Il2ra	-3.14443		1437136_PM_at	5830436I19Rik	2.18591		1423590_PM_at	Napsa	-3.2843		1459838_PM_s_at	Btbd11	2.33764
1428223_PM_at	Mfsd2a	-2.28318		1422477_PM_at	Cables1	2.08415		1420774_PM_a_at	Mgarp	-4.21335		1437270_PM_a_at	Clcf1	2.01526		1423754_PM_at	Ifitm3	-78.1802
1428468_PM_at	3110043O21Rik	-2.16179		1422527_PM_at	H2-DMa	2.15		1420909_PM_at	Vegfa	-4.28405		1437636_PM_at	Pydc4	3.64127		1423765_PM_at	Athl1	-2.37337
1428642_PM_at	Slc35d3	-4.09058		1422632_PM_at	Ctsw	2.96033		1421014_PM_a_at	Clybl	-2.16525		1438404_PM_at	Rnf144a	2.56877		1423904_PM_a_at	Pvr	-2.29385
1428735_PM_at	Cd69	-2.01098		1423226_PM_at	Ms4a1	2.21895		1421031_PM_a_at	Hilpda	-3.60927		1439441_PM_x_at	Lats2	2.51696		1424254_PM_at	Ifitm1	-71.6477
1428959_PM_at	Tespa1	-2.05638		1423467_PM_at	Ms4a4b	2.2083		1421173_PM_at	Irf4	-2.24926		1440214_PM_at	A630001G21Rik	2.11741		1424542_PM_at	S100a4	-16.9873
1433920_PM_at	Sema4c	-2.70488		1423547_PM_at	Lyz2	4.29666		1421223_PM_a_at	Anxa4	-2.37761		1442409_PM_at	D9Wsu90e	2.00326		1424727_PM_at	Ccr5	-2.4125
1437100_PM_x_at	Pim3	-2.01817		1423570_PM_at	Abcg1	2.1381		1421679_PM_a_at	Cdkn1a	-5.0856		1443088_PM_at	9930031P18Rik	2.26605		1424733_PM_at	P2ry14	-9.33556
1437226_PM_x_at	Marcksl1	-2.38153		1423571_PM_at	S1pr1	3.34028		1421947_PM_at	Gng12	-2.20574		1443387_PM_at	BB045044	2.42727		1425005_PM_at	Klrc1	-2.31154
1437868_PM_at	Fam46a	-3.23224		1424194_PM_at	Rcsd1	2.04659		1422470_PM_at	Bnip3	-3.13931		1445106_PM_at	Gm19816	2.06267		1425255_PM_s_at	Hnrpll	-2.43679
1448748_PM_at	Plek	-2.30959		1424609_PM_a_at	Gm4354	2.98851		1422557_PM_s_at	Mt1	-21.283		1447707_PM_s_at	Pde2a	2.86076		1425832_PM_a_at	Cxcr6	-3.00413
1448788_PM_at	Cd200	-3.15968		1424857_PM_a_at	Trim34a	2.39022		1422612_PM_at	Hk2	-3.55152		1447903_PM_x_at	Ap1s2	2.70778		1426112_PM_a_at	Cd72	-2.0462
1448943_PM_at	Nrp1	-2.32601		1424953_PM_at	BC021614	2.3817		1423122_PM_at	Avpi1	-2.65352		1448021_PM_at	Fam46c	2.44513		1426300_PM_at	Alcam	-2.48031
1449222_PM_at	Ebi3	-2.86323		1425553_PM_s_at	Hip1r	2.06942		1423584_PM_at	Igfbp7	-5.34682		1448485_PM_at	Ggt1	2.29734		1426918_PM_at	Itgb1	-7.28387
1449310_PM_at	Ptger2	-2.79563		1426001_PM_at	Eomes	3.3357		1423785_PM_at	Egln1	-2.01763		1449038_PM_at	Hsd11b1	4.11859		1428283_PM_at	Cyp2s1	-2.25434
1449363_PM_at	Atf3	-4.07777		1426604_PM_at	Rnasel	2.46629		1423948_PM_at	Bag2	-2.04633		1449903_PM_at	Crtam	3.22477		1428975_PM_at	Susd3	-2.49955
1449835_PM_at	Pdcd1	-2.29816		1426624_PM_a_at	Ypel3	2.84475		1424034_PM_at	Rora	-2.80268		1450700_PM_at	Cdc42ep3	2.20573		1429189_PM_at	Arsb	-2.6426
1449990_PM_at	Il2	-12.0604		1426808_PM_at	Lgals3	7.25215		1424268_PM_at	Smox	-2.57283		1452416_PM_at	Il6ra	2.27172		1430051_PM_at	4930486L24Rik	-2.82537
1450298_PM_at	Tnfsf14	-2.2759		1427202_PM_at	Mettl20	2.42164		1424882_PM_a_at	Nt5dc2	-2.32719		1454646_PM_at	Tcp11l2	2.13223		1431296_PM_at	Gpr15	-3.19982
1450357_PM_a_at	Ccr6	-2.96139		1428029_PM_a_at	H2afv	2.31229		1425245_PM_a_at	Rgs11	-2.24914		1454666_PM_at	Klf3	2.08796		1434225_PM_at	Swap70	-2.20874
1450566_PM_at	Il3	-8.58188		1428083_PM_at	Neat1	3.02609		1425255_PM_s_at	Hnrpll	-2.07963		1455034_PM_at	Nr4a2	2.07804		1434303_PM_at	Raph1	-2.09871
1451257_PM_at	Acsl6	-4.51213		1428242_PM_at	Hmha1	2.70654		1425615_PM_a_at	Pck2	-2.71063		1455265_PM_a_at	Rgs16	2.0059		1434754_PM_at	Rap1gap2	-2.46704
1452132_PM_at	Tlcd1	-2.03962		1428547_PM_at	Nt5e	4.97262		1426918_PM_at	Itgb1	-2.41146		1455279_PM_at	Ccdc164	2.76557		1435885_PM_s_at	Itsn1	-2.51849
1453076_PM_at	Batf3	-2.96739		1428720_PM_s_at	2010309G21Rik	2.8852		1427143_PM_at	Kdm5b	-2.29113		1456432_PM_at	Grap2	2.36762		1436329_PM_at	Egr3	-2.43947
1454742_PM_at	Rasgef1b	-2.41971		1429247_PM_at	Anxa6	2.24958		1428306_PM_at	Ddit4	-2.11693		1457759_PM_at	A630081D01Rik	2.05787		1436362_PM_x_at	2700079J08Rik	-2.07193
1455009_PM_at	Cpd	-2.14081		1430404_PM_at	LOC75771	3.37865		1428365_PM_a_at	Lonp1	-2.19309		1459838_PM_s_at	Btbd11	2.58099		1438160_PM_x_at	Slco4a1	-2.36529
1455034_PM_at	Nr4a2	-2.25545		1430622_PM_at	4833423F13Rik	2.34196		1428393_PM_at	Nrn1	-2.11869		1460204_PM_at	Tec	2.24772		1438796_PM_at	Nr4a3	-2.4571
1455656_PM_at	Btla	-2.14652		1433169_PM_at	5830456J23Rik	2.38771		1428667_PM_at	Maoa	-3.38608						1439259_PM_x_at	Abhd4	-2.4368
				1433501_PM_at	Ctso	2.06504		1428942_PM_at	Mt2	-19.9749						1442445_PM_at	2610027H17Rik	-3.28779
				1433657_PM_at	Fam78a	2.18711		1428967_PM_at	Igf1r	-2.77505						1448213_PM_at	Anxa1	-15.5802
				1433769_PM_at	Als2cl	2.02151		1428975_PM_at	Susd3	-2.33095						1448318_PM_at	Plin2	-2.01112
				1434069_PM_at	Prex1	2.68327		1429005_PM_at	Mfhas1	-2.13294						1448471_PM_a_at	Ctla2a	-2.8987
				1434372_PM_at	AW112010	2.12922		1429270_PM_a_at	Syce2	-2.26028						1448943_PM_at	Nrp1	-11.9615
				1434378_PM_a_at	Mxd4	4.20877		1429570_PM_at	Mlkl	-2.01562						1448956_PM_at	Stard10	-2.17692
				1434573_PM_at	Traf3ip3	2.2288		1429758_PM_at	1700017B05Rik	-2.07635						1449235_PM_at	Fasl	-3.52261
				1434789_PM_at	Depdc1b	2.16641		1432329_PM_a_at	Matk	-3.50135						1449278_PM_at	Eif2ak3	-2.25629
				1434997_PM_at	Cdk19	2.44297		1433712_PM_at	AW555464	-2.18745						1449361_PM_at	Tbx21	-2.85355
				1435290_PM_x_at	H2-Aa	2.80908		1434010_PM_at	Fam117b	-2.36067						1450138_PM_a_at	Serpinb6a	-2.54714
				1435292_PM_at	Tbc1d4	2.45494		1434266_PM_at	Fam185a	-2.19709						1450495_PM_a_at	Klrk1	-2.66147
				1435330_PM_at	Pyhin1	4.63623		1434288_PM_at	Bivm	-2.0585						1450522_PM_a_at	H1f0	-4.02167
				1436037_PM_at	Itga4	3.11498		1434773_PM_a_at	Slc2a1	-2.27478						1450971_PM_at	Gadd45b	-2.08379
				1436039_PM_at	Cmah	2.51563		1434875_PM_a_at	Hmgn3	-2.56546						1451461_PM_a_at	Aldoc	-3.17534
				1436172_PM_at	Gm20559	4.26856		1435351_PM_at	Bend5	-2.23826						1451950_PM_a_at	Cd80	-6.28433
				1436212_PM_at	Tmem71	3.99287		1436194_PM_at	Prelid2	-2.06955						1452352_PM_at	Ctla2b	-3.90289
				1436419_PM_a_at	1700097N02Rik	3.36893		1436538_PM_at	Ankrd37	-2.45764						1452717_PM_at	Slc25a24	-2.03886
				1436434_PM_at	E2f2	2.31046		1436590_PM_at	Ppp1r3b	-5.29878						1452840_PM_at	1500009L16Rik	-4.20997
				1436495_PM_s_at	Zfp260	2.12429		1436617_PM_at	Cetn4	-2.25836						1453181_PM_x_at	Plscr1	-2.03098
				1436512_PM_at	Arl4c	2.44079		1436849_PM_x_at	Gaa	-2.0991						1453228_PM_at	Stx11	-2.48669
				1436996_PM_x_at	Lyz1	3.3929		1437052_PM_s_at	Slc2a3	-3.92723						1453244_PM_at	5830416P10Rik	-2.27302
				1437072_PM_at	Arhgap25	2.12202		1437842_PM_at	Plcxd1	-4.21565						1454858_PM_x_at	Mettl7a1	-2.9642
				1437110_PM_at	2810474O19Rik	2.30033		1438561_PM_x_at	Tmem180	-2.46869						1456225_PM_x_at	Trib3	-2.52221
				1437121_PM_at	Dennd1c	2.93705		1438610_PM_a_at	Cryz	-2.52043						1456545_PM_at	Il18rap	-2.36431
				1437341_PM_x_at	Cnp	2.32921		1438629_PM_x_at	Grn	-2.14404						1456846_PM_at	Zbtb42	-2.09309
				1437405_PM_a_at	Igfbp4	2.49674		1439148_PM_a_at	Pfkl	-2.57075						1458370_PM_at	Bmp2k	-2.05902
				1437445_PM_at	Trpm1	3.46839		1439259_PM_x_at	Abhd4	-2.31727
				1437636_PM_at	Pydc4	4.41608		1439485_PM_at	Zfp608	-2.04097
				1438404_PM_at	Rnf144a	2.5447		1448143_PM_at	Aldh2	-2.24431
				1438475_PM_at	AB124611	2.71654		1448154_PM_at	Ndrg2	-2.26828
				1438934_PM_x_at	Sema4a	3.25245		1448237_PM_x_at	Ldhb	-2.53773
				1439768_PM_x_at	Sema4f	5.27917		1448318_PM_at	Plin2	-2.97738
				1440326_PM_at	5830435N17Rik	2.3353		1448740_PM_at	Rangrf	-2.16672
				1441263_PM_a_at	A930005H10Rik	2.36894		1448956_PM_at	Stard10	-2.13268
				1441317_PM_x_at	Jakmip1	2.09925		1449005_PM_at	Slc16a3	-4.03748
				1441937_PM_s_at	Pink1	2.34483		1449109_PM_at	Socs2	-2.03933
				1442222_PM_at	Ifnar1	2.65835		1449222_PM_at	Ebi3	-4.19318
				1443698_PM_at	Xaf1	2.44734		1449938_PM_at	Endou	-3.34247
				1444003_PM_at	Neurl3	3.93455		1450376_PM_at	Mxi1	-2.92034
				1447541_PM_s_at	Itgae	6.93494		1450387_PM_s_at	Ak4	-5.86339
				1447707_PM_s_at	Pde2a	2.34186		1450522_PM_a_at	H1f0	-3.48634
				1448471_PM_a_at	Ctla2a	2.10014		1450648_PM_s_at	H2-Ab1	-5.1086
				1448575_PM_at	Il7r	2.07211		1450699_PM_at	Selenbp1	-24.1604
				1448878_PM_at	Mxd3	2.55027		1450790_PM_at	Tg	-7.22712
				1448886_PM_at	Gata3	2.78764		1450871_PM_a_at	Bcat1	-2.29971
				1448890_PM_at	Klf2	8.75651		1451095_PM_at	Asns	-6.11431
				1448960_PM_at	Cxxc5	2.778		1451149_PM_at	Pgm2	-2.41907
				1449038_PM_at	Hsd11b1	2.84672		1451453_PM_at	Dapk2	-2.22279
				1449049_PM_at	Tlr1	2.86725		1451461_PM_a_at	Aldoc	-2.79448
				1449303_PM_at	Sesn3	2.14625		1451950_PM_a_at	Cd80	-2.72955
				1450460_PM_at	Aqp3	3.60299		1452026_PM_a_at	Pla2g12a	-2.29055
				1450648_PM_s_at	H2-Ab1	2.58776		1452716_PM_at	Fam213a	-3.07599
				1451024_PM_at	S1pr4	2.73699		1453076_PM_at	Batf3	-8.84195
				1451190_PM_a_at	Sbk1	2.96573		1453228_PM_at	Stx11	-2.06822
				1451196_PM_at	Ypel5	2.13142		1453581_PM_at	Cep170	-2.22127
				1452117_PM_a_at	Fyb	2.03197		1455009_PM_at	Cpd	-3.28353
				1452163_PM_at	Ets1	2.2587		1455820_PM_x_at	Scarb1	-2.22993
				1452592_PM_at	Mgst2	2.56214		1455991_PM_at	Ccbl2	-2.70355
				1452840_PM_at	1500009L16Rik	2.42284		1456174_PM_x_at	Ndrg1	-4.36719
				1452948_PM_at	Tnfaip8l2	2.13239		1456225_PM_x_at	Trib3	-2.29317
				1454893_PM_at	Fam189b	2.38032		1456616_PM_a_at	Bsg	-2.21257
				1454945_PM_at	Cep97	2.47878		1457434_PM_s_at	Ptpla	-2.9047
				1455000_PM_at	Gpr68	2.10237		1460167_PM_at	Aldh7a1	-2.86473
				1455204_PM_at	Pitpnc1	2.03993		1460444_PM_at	Arrb1	-2.21186
				1455279_PM_at	Ccdc164	6.06193		1460713_PM_at	Dnph1	-3.12902
				1455439_PM_a_at	Lgals1	2.06933
				1455695_PM_at	St8sia1	3.84513
				1455854_PM_a_at	Ssh1	2.72802
				1457163_PM_at	D730035F11Rik	2.24417
				1457174_PM_at	AU015680	2.94138
				1458148_PM_at	Nlrc3	2.71308
				1460245_PM_at	Klrd1	3.97968
				1460287_PM_at	Timp2	2.22085
				1460409_PM_at	Cpt1a	2.37313
				1460555_PM_at	Fam65b	2.23183
				1460603_PM_at	Samd9l	5.02219
