# Supplementary material for: Eomes broadens the scope of CD8 T-cell memory by inhibiting apoptosis in cells of low affinity
Source: PLoS Biol. 2020 Mar 17;18(3):e3000648. doi: 10.1371/journal.pbio.3000648 (PMC7077837; doi:10.1371/journal.pbio.3000648)
Supplement: S1 Data — (XLSX) [file pbio.3000648.s011.xlsx]

## Sheet: Figure 1
Fig 1a
		Clone1	Clone2	Clone3	Clone4	Clone5	Clone6	Clone7	Clone8	Clone9	Clone10	Rest
	Day 10	68.34	16.82	6.86	4.3	0.3	0	0	0	0	0	3.38
	Day 87	33.0112	13.5307	6.34962	5.65479	5.39194	2.12178	1.87495	1.47359	1.19082	0.97156	28.4291
Fig 1b
	Day 10	Day 87
	91.4264	39.0742
	70.0477	21.4642
	88.2062	64.7589
Fig 1c (left panel)
	Time (Days)	N4					Y3					Q4
	7	16.7	18.9	17.6	10.8	18.6	6.08	7.07	5.65	8.5	6.98	1.94	1.8	1.87	1.86	1.91
	13	1.18	4.3	4.52	3.1	2.78	1.87	1.56	0.1	2.2	0.24	0.075	0.37	0.049	0.5	0.41
	30	0.14	0.79	0.4	0.13	0.21	0.1	0.32	0.14	0.18	0.38	0.21	0.3	0.19	0.44	0.34
	37	4.5	29.7	0.14	2.88	39.7		10.3	46	43.6	49.3		54.8	40.2	40.6	32.5
Fig 1c (right panel)
	Time (Days)	N4					Y3					Q4
	7	1367771	1794692	1686527	1035715	2274188	648449	782307	672303	808183	788440	184504	151919	192154	219482	141556
	13	45704	190868	243262	142033	162171	68180.4	58082.3	2565.96	95478	13209.8	3793.36	20106	2593.37	29227.7	26109
	30	8926.97	46267.1	27856.9	7107.39	13861.4	4005.11	13374.9	6032.72	10936.8	26391.2	6167.84	18203.9	5472.02	26878.8	17097
	37	293208	2311306	11173.1	215859	3130182	6145.78	623297		2234951	5063931	212652	4412371	2894369	2953426	2817824
Fig 1d-e
	Micro-array data has been deposited in the GEO database under code GSE102189
Fig 1f
	Peptide (ng/ml)	T-bet			Eomes
	0.000564503	3.84188	1.43126	0.979592	6.11413	0	0
	0.00169351	10.3042	7.11864	5.06122	27.1739	19.7266	15.4362
	0.00508053	33.2445	24.3315	15.4286	63.1793	48.4375	39.821
	0.0152416	57.2063	56.7232	48.4898	98.2337	83.9844	81.8792
	0.0457247	68.2212	82.6742	73.0204	99.7283	100	100
	0.137174	74.6613	88.3992	80.9796	100	97.6562	96.4206
	0.411523	79.0806	95.9699	82.9388	94.5652	83.5938	86.5772
	1.23457	85.3431	100	89.102	79.3478	73.0469	85.2349
	3.7037	94.6036	93.8606	100	91.0326	60.1562	94.4072
	11.1111	90.8727	93.5593	92.2041	86.9565	59.9609	80.7606
	33.3333	92.9158	96.1958	93.3061	86.2772	58.3984	80.3132
	100	100	97.7401	95.5102	90.0815	70.3125	83.6689
Fig 1g
T-Bet
	Time(days)	N4					Y3					Q4					T4
	0	1124					1124					1124					1124
	2	951	963	970	873	830	901	663	677	651	562	657	697	621	546	432	443	340	530	338	519
	4	987	2135	2367	955	895	2359	1781	1929	1713	1591	1802	1581	1590	1549	1190	1031	1065	570	926	1011
	7	3186	2903	2898	2611	2442	2030	1976	1995	1827	1482	1358	1446	1221	1100	1348	1187	1221	891	1074	1192
	14	2823	3112	2883	2594	2768	2471	2407	1886	1390	1342	1496	1514	1440	1295	1239	1210	1357
	21	3932	3109	3042	3108	3053	2039	3194	2196	1677	1848	2138	1363	1323	1428	1352	1024	638
	80	1690	2210	2002	1412	1565	1695	0	1525	1692	1314	1294	1895	1361	765	981	1112	960	661	777	599
Fig 1g
Eomes
	Time(days)	N4					Y3					Q4					T4
	0	298					298					298					298
	2	581	737	752	817	688	794	950	1061	955	680	1062	1237	1400	864	968	973	830	1107	703	1076
	4	930	927	1090	891	822	1293	1196	1207	1205	1276	1199	1328	1207	1107	1140	1106	1091	927	949	1153
	7	436	512	471	500	440	504	529	546	443	484	510	552	463	476	494	532	625	522	646	736
	14	326	326	308	360	293	299	397	279	334	237	285	229	238	251	175	381	324	312
	21			209	228	217	262	190	175	173	260	173	236	211	211	188	118	216	564	544
	80	218	308	285	294	322	300	0	378	251	432	564	269	304	432	477	639	669	565	599	869

## Sheet: Figure 2
Fig 2a
	Days	N4			A2			Q4			T4
	0	1	1	1	1	1	1	1	1	1	1	1	1
	1	0.261728	0.439655	0.363324	0.897379	1.03208	0.993311	0.825472	1.07164	0.940913	0.305211	0.593918	0.456841
	2	0.99125	1.16818	0.917609	1.95214	2.547	1.87135	1.9139	3.0657	1.70838	2.54897	4.20982	2.60786
	3	0.709518	1.28332	0.652876	3.04662	4.98565	3.52826	3.14114	6.69235	3.99653	4.95499	8.87627	4.34346
	6	1.38355	1.28941	1.05853	4.54612	5.62441	2.58557	3.66144	5.62441	5.97362	10.6883	19.7646	10.9024
Fig 2b
	Time (Days)	LM-N4					LM-Q4					LM-V4
	0	1					1					1
	7	0.996008	0.828154	0.879699	0.811594	0.945525	1.32558	1.26757	0.879699	1.36407	1.31482	2.92157	2.04878	1.60417	2.08642
	14		1.01163	0.818376	1.25781	0.737946	1.34722	3.16878	1.00803	3.86036	1.08707	2.65258	2.03762	3.00481	4.81959	3.544
	45	3.97297	4.49286	5.17103	7.0122	3.91534	7.02857	2.34307	31.0072		1.99401	1.99571	3.00746	2.99107	2	4.00606
Fig 2c
LM-N4
	Time (Days)	WT N4				KO N4
	0	0.1				0.1
	7	11.9	8.61	11.8	15.3	9.56	9.91	15	17.9
	14	16.6	18.1	13.5	17.3	14.8	15.9	11.3	16
	33	51.6	36.5	29.1	39.8	35.1	27.8	15.4	28.4
Fig 2c
LM-Q4
	Time (Days)	WT N4				KO N4
	0	0.1				0.1
	7	15.8	7.97	15.6	8.16	19.8	10	28.2	12.7
	14	32.8	22.5	32.7	21	20.3	13.6	28.5	20.6
	33	47.1	62.2	54.1	46.6	25.9	25.2	0	45.5
Fig 2c
LM-V4
	Time (Days)	WT N4				KO N4
	0	0.1				0.1
	7	24.1	15.6	25.8	32.2	19.1	23.3	30.2	23.4
	14	56.3	54.9	54.5	63.2	34.6	18.4	32.4
	33	62.2	66	47.1	51	26.8	2.94	50	25
Fig 2e		WT					KO
	mCMV-N4	25.5	27.2	20.1	20.9	18.7	28.7	19.1	23	20.7
	mCMV-Y3	16.8	23.6	18	14.3		15.7	31.9	14.8	15.9
	mCMV-Q4	12.4	19.1	16.3	11.4	12.4	13.9	17.6	6.62	12.9	16.7
Fig 2f
LM-N4
	Time (days)	TP1										TP2
	0	0										0
	7	12.3	9.93	15.9	8.06	7.15	9.43	8.97	4.33	13.1	6.38	18.9	11.3	15.1	14.4	14	18.6	13.8	21.5	7.97	16.9
	14	9.35	6.28	3.25	6.67	4.03	1.86	1.4	0.63	1.23	0.046	7.03	6.89	3.25	5.34	3.57	5.87	1.11	3.14	6.1	7.93
	21	1.53	3.25	3.14	1.7	1.46	1.34	2.87	0.06	2.78	0.25	4.66	1.98	6.79	2.72	1.63	2.15	1.8	1.64	3.67	0.24
	35	1.11	0.79	0.41	1.25	0.76	1.41	0.05	0.03	0.11	0.34	0.88	1.79	0.91	1.14	2.4	2.73	1.79	0.39	0.19	0.36
	46	4.51	5.11	8.23	6.49	7.96	1.74	1.32	1.29	2.05	15.9	5.04	4.7	23.3	24.1	6.28	1.65	1.42	11.6	4.2	8.74
Fig 2f
LM-Q4
	Time (days)	TP1										TP2
	0	0										0
	7	1.48	1.34	1.49	1.26	2.44	1.14	2.56	1.28	1.04	1.71	1.68	2.15	3.21	2.35	2.85	1.81	1.62	1.58	1.76	0.22
	14	0.83	0.61	0.54	1.07	0.57	0.21	0.17	0.1	0.029	0.098	1.7	1.67	1	1.43	0.98	0.067	0.41	0.32	0.039	0.49
	21	0.38	0.48	0.25	0.42	0.44	0.094	0.099	0.024	0.018	0.054	0.99	0.93	1.24	0.98	0.88	0.034	0.1	0.029	0.29	0.024
	35	0.35	0.36	0.43	0.22	0.29	0.024	0.028	0.034	0.037	0.035	0.35	0.28	0.4	0.37	0.39	0.25	0.46	0.06	0.03	0.042
	46	8.1	0.38	5.92	5.19	8.47	1.14	1.48	1.05	1.23	1.66	8.82	10.4	11.3	10.9	4.48	1.87	10.8	11.1	1.62	6.11
Fig 2f
LM-V4
	Time (days)	TP1										TP2
	0	0										0
	7	0.29	0.58	0.45	0.77	0.04	0.068	0.034	0.28	0.045	0.66	0.41	0.54	0.55	0.34	0.083	0.31	0.48	0.34
	14	0.33	0.55	0.35	0.62	0.028	0.033	0.035	0.1	0.038	0.15	0.99	0.67	0.87	0.4	0.032	0.044	0.035	0.04
	21	0.22	0.17	0.21		0	0.036	0.14	0.056	0	0	0.13	0.2	0.13	0.22	0	0	0	0
	35	0.4	0.33	0.37		0	0.07	0.046	0.018	0.064	0.053	0.25	0.36	0.31	0.36	0.036	0.048	0.027	0.025
	46	1.94	2.4	2.97		3.02	3.51	2.6	2.72	2.68	3.74	4.94	7.26	3.38	7.69	3.09	4.65	5.67	11

## Sheet: Figure 3
Fig 3a
	Spleen	Liver
	1.44499	1
	0.631321	1.05339
	1.68097	0.402525
	2.07692	1.34192
	1.02429	0.615509
Fig 3b
IFNg
	WT	EomesCKO
	13.7	13.1
	14.8	13.5
	19.2	13.6
	15	11.9
	11.2	15.3
Fig 3b
TNF
	WT	EomesCKO
	7.1	7.25
	6.31	7.11
	9.23	7.19
	7.53	6.16
	6.3	8.86
Fig 3c
		WT					EomesCKO
	Spleen	315	371	375	359	303	449	408	404	388	347
	Liver	364	410	357	345	314	432	395	411	400	440
Fig 3d
	ug/ml DbGp33	WT					EomesCKO
	5	100	100	100	100	100	100	100	100	100	100
	2.5	41.9608	65.0862	55.7416	62.4691	67.9458	68.4426	64.6799	59.0385	65.1948	70.6815
	1.25	20.7843	36.4224	36.8421	35.0617	26.1851	49.7951	31.1258	55	41.5584	39.6197
	0.625	6.27451	16.3793	27.9904	14.0741	5.86907	21.3115	8.16777	18.6538	14.2857	12.0444
	0.3125	4.70588	3.23276	8.37321	4.19753	2.7088	4.71312	0.838852	2.69231	3.11688	6.49762
	0.15625	0	0.75431	0.358852	1.03704	1.33183	0	0.419426	0.519231	0.909091	0.380349
Fig 3e
IFNg
	ng/ml Gp33	WT				EomesCKO
	0.5	3.35484	5.99174	6.97248	7.31982	12.3423	7.42857	8.85714	24.25
	5	4.3871	8.26446	7.43119	9.7973	15.1351	14.6667	12.0952	28
	50	21.6774	35.6405	40.4587	42.9054	50.0901	59.9048	53.0476	76
	500	81.2903	84.5041	80.7339	93.3559	89.6396	100	82.1905	105
	5000	100	100	100	100	100	100	100	100
Fig 3e
TNF
	ng/ml Gp33	WT				EomesCKO
	0.5	1.12486	3.04762	4.48343	8.57143	2.91971	3.125	3.83877	7.69231
	5	2.13723	4.95238	4.67836	10.4762	5.54744	4.93421	4.79846	9.95475
	50	17.5478	34.4762	36.2573	41.9048	45.1095	54.2763	44.9136	67.8733
	500	72.7784	83.4286	77.193	90	79.562	97.3684	82.1497	99.5475
	5000	100	100	100	100	100	100	100	100
Fig 3f
	Time (Days)
	0	1.48139	1.20751	1.54453	1.40385	1.50627	2.40136	1.98507	1.6178	1.80112	1.34742
	7	3.375	1.9257	1.82201	1.25959	2.22887	1.97826	2.56693	1.85801	1.61584	1.90498
	14	0.988532	1.18059	0.917874	2.35865	2.36071	0.648557	0.768617	1.09272	0.748373	2.64173
	21	1.15325	1.30958	1.01266	2.33457	2.68599	1.10101	1.47409	0.705776	1.03165	3.30734
	28	2.65354	1.35236	3.82279	1.16076	2.08178
	38	1.94074	4.25175	1.07254	1.30073	2.3042	1.51117	3.39623	0.921429	1.60504	2.0202
Fig 3g
	Time (Days)	WT					EomesCKO
	7	335	457	464	439	359	565	596	503	510	428
	14	356	372	356	278	339	428	433	444	376	465
	21	362	408	380	448	296	468	491	526	414	439
	28	363	413	382	453	299	474	492	529	420	441
	38	464	389	578	683	505	727	654	765	903	675
Fig 3h
		WT			EomesCKO
	V13.2	5.30789	6.36909	3.72099	12.1727	16.5837	13.0876
Fig 3i
	mBMC1
		WT	15.0794	14.2857	11.1111	9.52381	9.52381	9.52381	8.73011	7.9365	7.14288	7.14288
		EomesCKO	44.0594	19.5544	6.68317	6.43565	4.20793	4.20793	4.20793	3.71288	3.46534	3.46534
	mBMC2
		WT	15.3846	14.1026	15.3846	12.8205	6.41025	6.41025	6.41025	8.97437	6.41025	7.69231
		EomesCKO	45.7143	41.7959	4.57143	1.79591	1.30612	0.897957	1.22449	0.816322	1.06123	0.816322
	mBMC3
		WT	44.0909	12.2727	7.27273	4.99999	9.99999	4.99999	3.63638	6.36364	2.72726	3.63638
		EomesCKO	54.2328	33.2011	3.43915	2.51323	1.32274	1.45503	0.925932	1.5873	0.396831	0.925932
3j
		WT					EomesCKO
	Spleen	1159913	508436	605998	778838	311056	335407	627891	281346	261781	289147
	Liver	282724	165801	127312	178098	108999	152138	94321.6	249924	89727.5	175183
3k
		WT					EomesCKO
	Spleen	250	356	299	290	354	364	442	409	389	443
	Liver	271	410	324	303	365	356	382	410	397	481
3l
	WT	EomesCKO
	10589	12370
	11213	12736
	11454	12106
	9404	11846
	11204	12515

## Sheet: Figure 4
Fig 4a
	Peptide (ng/ml)	N4			A2			Q4			T4
	0.01	24.6977	35.247	31.6506	2.4145	2.37162	2.04085	2.15964	2.583	1.66961	1.89675	2.2022	1.69548
	0.1	18.3524	30.927	34.6016	22.5843	26.0832	25.996	20.4336	29.6925	17.542	4.95144	6.11226	3.6168
	1	12.3711	21.9726	23.3445	18.905	28.3398	33.1296	20.9728	32.7236	29.58	28.4947	42.7305	34.1502
	10	8.0752	14.2968	18.5368	14.5392	18.5844	23.3264	17.6156	21.183	25.8792	27.3378	32.9967	37.2178
Fig 4b
	Peptide (ng/ml)	N4			A2			Q4			T4
	0.01	7.0413	9.3186	6.7431	4.18068	3.8948	5.8512	3.58869	4.20375	4.8734	3.81376	4.47456	5.1125
	0.1	17.1936	27.1558	32.9472	4.922	4.04124	5.1448	3.78585	4.6893	5.452	3.46024	4.17571	4.8124
	1	4.0945	5.44502	10.2697	20.768	32.7456	27.2301	25.0059	30.0139	34.7312	5.60448	10.7146	8.6086
	10	4.27144	1.2264	4.88202	9.5418	3.94616	12.768	13.4808	14.0343	22.2438	20.925	27.54	31.3344
Fig 4c
	mCMV-N4	mCMV-Q4
	9.41	1.67
	9.31	7.14
	10.2	8.24
	19.1	0.94
	10.7
Fig 4d
	Micro-array data has been deposited in the GEO database under code GSE102189
Fig 4e
t30
	N4	Q4
	0.00915644	0.0162948
	0.00798499	0.0174072
	0.00921406	0.0122185
Fig 4e
t140
	N4	Q4
	0.0743937	0.235689
	0.057458	0.202987
	0.0803936	0.236189
Fig 4g
d1
	N4	Q4
	3711	3921
	3692	4193
	3764	3857
	3622	3643
	3523	4110
Fig 4g
d7
	N4	Q4
	3356	3710
	2881	4313
	3405	3790
	2747	4596
	3006	3874
Fig 4g
d14
	N4	Q4
	4369	5266
	5150	5674
	4415	5374
	5322	5597
	5041
Fig 4h
	Time(days)	N4					Y3					Q4					T4
	0	241					241					241					241
	2	333	417	415	370	402	324	315	374	330	426	378	414	308	324	416	331	273	354	297	349
	4	388	610	478	394	403	661	627	597	588	604	595	603	550	497	414	396	515	389	521	496
	7	234	242	232	204	185	195	160	204	150	145	128	140	116	103	128	165	113	87.3	143	134
	14	278	279	295	267	290	231	238	219	163	190	170	193	218	254	168	410	156
	21	263	237	234	259	221	142	210	229	156	161	94.5	199	160	123	137	93.8	173
	80	573	700	705	734	736	586		644	646	621	714	848	696	1078	858	1107	965	1050	1010	1913
Fig 4j (left)
	D1	D30
	1.33	0.88
	1.14	0.94
	1.23	0.77
	1.39	0.65
	1.08	0.91
Fig 4j (right)
	D1	Recall
	1.33	0.628038
	1.13	0.784094
	1.2	0.777719
	1.4	0.649251
	1.09	0.571367
Fig 4k
	N4	A2	Q4	T4
	3.63	7.29	3.34	2.02
	2.69	6.34	4.67	1.31
	3.72	4.6	3.52	1.18
	2.89	3.71	3.32	1.46
Fig 4l
	N4	A2	Q4	T4
	126050	4109.59	4201.68	74766.4
	63157.9	689.655	11510.8	114286
	170940	2272.73	12777.8	38461.5
	31746	17218.5	787.402	61403.5

## Sheet: Figure 5
Fig 5a
	ChIPseq data has been deposited under code GSE118174
Fig 5b
	Bcl-2	CD122	p100
	3.51465	2.81341	1.26879
	3.48353	2.9089	1.29157
	3.87059	3.05966	1.19868
Fig 5c
CD122
	pMIG	6.85784	10.0442	9.45908
	Eomes	12.1541	13.1351	11.2106
Fig 5c
Bcl2
	pMIG	15.5262	11.9538	11.5366
	Eomes	23.185	24.1729	24.7193
Fig 5d
	T-Bet	Eomes	Eomes/T-Bet
	381.349	1180.12	235.952
	466.397	1234.23	238.346
	436.256	1088.54	258.209
Fig 5e
d7
		WT				Eomes-/-
	LM-N4	203	144	160	129	189	125	151	124
	LM-Q4	130	155	142	152	124	133	130	121
	LM-V4	170	188	228	230	148	95.4	149	177
Fig 5e
d14
		WT				EomesCKO
	LM-N4	548	469	574	527	503	448	513	537
	LM-Q4	756	678	730	732	615	545	685	522
	LM-V4	856	773	799	796	793	776	761

## Sheet: Figure 6
Fig 6a
	M ABT-199	N4			Q4
	1e-09	0.818182	0.805054	0.754386	1.8169	1.38664	1.63158
	1e-08	0.814882	0.845018	0.733102	1.63158	1.43309	1.51889
	1e-07	0.872659	0.77305	0.718213	1.55102	1.17865	1.62467
	1e-06	0.785714	0.805054	0.694915	1.1097	1.0284	0.782531
	1e-05	0.792115	1.01207	0.650165	0.724138	0.636661	0.440922
Fig 6b
		Control											+ABT
	WT	783	1050	957	1012	722	476	463	635	909	772		903	1781	1074	934	1312	1265	605	955	795	1460	1017
	EomesCKO	1369	1024	1140	1242	1097	1079	743	1060	698	790		759	1091	898	1094	948	1408	962	1025	1294	1067	1184
Fig 6c
	TTM GMI	WT						Eomes-CKO						WT/ABT						Eomes-CKO/ABT
	5	100	100	100	100	100		100	100	100	100	100		100	100	100	100	100	100	100	100	100	100	100	100
	2.5	100	65.1163	73.3333	102.116	94.8936		114.563	76.2295	83.4483	82.5397	98.2684		78.022	57.1429	100	97.6923	61.6438	121.795	95.3757	97.5982	119.231	73.913	90.1235	92.2535
	1.25	60	37.9845	46.6667	80.4233	72.766		92.233	61.4754	86.8966	68.254	80.0866		72.5275	52.3809	93.9216	74.4615	57.5343	57.6923	72.3988	84.7162	94.8718	80.4348	94.4444	97.3591
	0.625		11.6279	13.3333	39.6825	38.7234		67.9612	18.0328	75.5172	52.3809	35.4978		43.956		62.3529	31.0769	31.5069	65.3846	57.8035	55.8952	78.2051	65.2174	56.9136	88.3803
	0		6.97674	10	7.93651	5.10638		8.15534	4.7541	1.7931	11.9048	2.12121		36.2637	19.0476	1.27451	2.84615	13.6986		2.60116	2.40175	5.76923	45.6522	4.07407	2.8169
Fig 6d
	Time	WT						Eomes-CKO						WT/ABT						Eomes-CKO/ABT
	0	100	100	100	100	100		100	100	100	100	100		100	100	100	100	100	100	100	100	100	100	100	100
	5	96.1131	61.3924	84.8018	69.4656	86.646		88.412	98.9041	82.3067	99.1367	97.7401		99.5763	88.4701	79.0419	92.7591	100.369	96.0317	95.4545	100.649	85.1852	101.818	95.2447	89.9216
	10	83.7456	61.3924	94.0529	72.9008	83.0745		83.0472	95.4794	89.384	97.9856	94.0678		90.0424	82.9268	74.2515	94.5069	98.893	98.4127	90.9091	96.1039	83.3333	99.6364	93.4266	96.0806
	20	87.9859	60.1266	89.4273	69.8473	83.8509		87.9828	92.3288	86.1075	95.9712	93.5028		91.6314	83.592	80.2395	94.0075	91.8819	95.2381	94.697	95.671	91.358	98.9091	87.5524	93.0571
Fig 6e
	Clone	WT/ABT			Eomes-CKO/ABT			WT/ABT			Eomes-CKO/ABT
	1	14.5891	21.6981	17.8571	25.5906	36.0704	28.9062	36.25	21.333	37.7483	42.5532	41.6667	47.3118
	2	13.7147	13.2075	12.9464	14.9606	12.9032	26.5625	20	18.667	27.8146	19.1489	16.6667	9.67742
	3	12.3407	12.2642	12.9464	14.9606	8.21114	7.8125	12.5	16	18.5431	14.8936	16.6667	9.67742
	4	11.3165	11.3208	12.0536	11.811	7.62463	7.03125	10	13.333	8.60927	12.766	14.5833	7.52688
	5	10.667	10.3774	10.7143	7.08661	6.74487	7.03125	7.5	12	5.96026	4.25532	6.25	7.52688
	6	9.51786	9.43396	10.7143	6.29921	6.15836	6.25	7.5	9.333	1.3245	2.12766	4.16667	6.45161
	7	6.57007	8.49057	7.14286	5.90551	5.8651	6.25	3.75	6.667	0	2.12766	0	6.45161
	8	6.47015	6.60377	5.35714	5.51181	5.27859	4.6875	1.25	2.667	0	2.12766	0	5.37634
	9	5.42093	4.71698	4.01786	3.54331	4.98534	3.90625	1.25	0	0	0	0	0
	10	5.34599	1.88679	4.01786	3.54331	3.22581	1.5625	0	0	0	0	0	0
Fig 6e
	Time (Days)	WT / EomesCKO			WT / EomesCKOBcl2TG
	0	1			1
	7	0.97541	1.82936	2.17193	1.31734	1.67636	2.56847
	15	1.72619	1.60669	1	1.38978	1.01857	0.982196
	23	6.50448	2.26136	0.329825	1.3842	1.02314	0.839286
	30	5	5.12069	3.79592	0.681818	2.04828	1.96479
Fig 6f
		WT	EomesCKO	EomesCKOBcl2TG
		2.19691	0.156118	0.45851
		2.15062	0.353943	0.862946
		1.8887	0.0744559	0.518709

## Sheet: Figure 7
Fig 7a
	Time (Days)	METM+					METM+MDAM+
	3	86	66	45	75	424	1533	657	849	1069	321
	5	14	276	44	247		84	345		961
	7	275	404	289	80		519	0	0	153	516
	10	38	118	214	283	253	52	643	0	631	0
Fig 7b
	Time (Days)	METM+					METM+MDAM+
	3	612	671	578	725	766	1983	1113	1023	2396	1220
	5	429	763	473	479		1340	2118	331	2080
	7	498	464	449	435	463	582	666	601	891	695
	10	441	406	420	422	424	441		499	495	570
Fig 7c
		WT					EomesCKO
	Lung	33677.9	82692.4	157297	136738	208251	34723.8	32844.5	75753.4	67902.2	4973.85
	Spleen	67278.5	95673.6	159453	146738	424165	190583	60700.2	74347.5	136412	4409.27
Fig 7d
		WT					EomesCKO
	Lung	1620.24	5059.57	2473.4	2074.2	2513.37	522.07	2064	1171.19	1281.75	378.96
	Spleen	74719.4	76954.9	51025.1	41232.2	62464.7	12107.6	13657.5	4585.31	7977.3	11298.8
Fig 7e
		WT					EomesCKO
	HKx31PR8	2.3797	3.2274	2.06776	3.9703		12.5276	5.09305	8.26561	9.87066
	HK2/68PR8	4.33561	5.89546	2.00147	5.53887	1.91399	0.366825	0.582915	0.694694	1.73203	0.485784
Fig 7f
	N4/-ABT	N4/+ABT	T4/-ABT	T4/+ABT
	41.2787	25.8981	11.1901	7.02004
	58.7863	29.8863	9.10171	7.70042
	47.6351	39.6772	6.6004	7.35955
	63.0032	49.5719	10.2855	5.4497
	28.7102	46.9807	13.5711	7.95872
Fig 7g
	Time (Days)	Naive	WT/N4-primed	CKO/N4-primed	WT/Q4-primed	CKO/Q4-primed
	4	1				1
	4	1				1
	4	1				1
	4	1		1		1
	4					1
	5	1			1
	5				1	1
	7		0	0	0	0
	7		0	0	0	0
	7		0	0	0	0
	7		0	0	0	0
	7		0	0	0
	7		0	0	0
	7				0
	7				0
Fig 7h
	Time (Days)	Naive	N4/No ABT	N4/ABT	Q4/No ABT	Q4/ABT
	3	1			1	1
	3	1				1
	3	1				1
	3					1
	3				1	1
	3					1
	3					1
	4	1			1	1
	4	1			1	1
	4	1
	4	1
	4					1
	4	1			1	1
	4	1			1
	5					1
	5					1
	5					1
	5	1				1
	7		0	0	0	0
	7		0	0	0	0
	7		0	0	0	0
	7		0	0	0	0
	7		0	0	0	0
	7		0	0	0
	7		0	0	0
	7		0	0	0
	7		0	0	0
	7		0		0
	7				0
	7				0
	7				0
	7				0

## Sheet: Fig S1
Fig 1a
	Time (Days)	N4				Y3				Q4
	7	21.4	24.3	26.8	28	8.86	6.81	8.29	4.79	1.39	2.03	1.61	1.08
	14	9.81	10.6	6.87	8.39	0.63	0.98	1.62	1.36	0.62	0.47	0.49	0.65
	37	0.44685	0.28681	2.49006	0.144	0.69946	0.64328	0.392	1.35453	0.36206	0.25575	0.18844	0.25723
	42	10.6372	0.37362	0.48069	0.56316	6.97996	7.23492	7.47747	7.84319	9.6014	0.7708	8.1938	4.66884
Fig S1b
	Time (Days)	CD127	CD25
	0	100	2.5306
	1	40.8124	100
	2	31.954	10.4532
	3	33.3333	5.83857
	6	85.6757	4.28382
Fig S1f
Eomes
	Time (Hrs)	N4			Q4
	0	0.266751	0.309145	0.292041	0.266751	0.309145	0.292041
	30	0.019435	0.0179102	0.0271446	0.0919332	0.116815	0.066457
	72	0.0103769	0.00939232	0.00924208	0.275553	0.182804	0.19582
	140	0.0848037	0.0865037	0.0906164	0.587903	0.486083	0.619128
Fig S1f
Tbx21
	Time (Hrs)	N4			Q4
	0	0.0209896	0.0278672	0.023403	0.0209896	0.0278672	0.023403
	30	0.0602602	0.0508649	0.0772845	0.0270614	0.0446446	0.0283525
	72	0.0441477	0.0858564	0.0389388	0.0220143	0.0319651	0.0212185
	140	0.118169	0.13422	0.113686	0.0253573	0.0380654	0.0345605
Fig S1g
N4
	Peptide (ng/ml)	CD25			CD122			CD127
	0.000564503	0	0	0	0	0	0	100	100	100
	0.00169351	4.7584	4.73596	4.16422	55.0943	46.6667	34.2391	28.1961	33.4168	37.1517
	0.00508053	25.3271	17.1596	11.8307	89.434	81.9048	71.1957	3.50263	5.38173	7.27554
	0.0152416	52.2857	45.288	40.82	100	91.4286	85.3261	1.22592	0	0
	0.0457247	78.5815	75.2844	66.2218	97.3585	100	100	0	0	0.154799
	0.137174	92.194	99.2935	85.6121	79.6226	86.6667	100	0.350263	0.250313	0.309598
	0.411523	100	99.0121	94.6079	63.0189	95.2381	85.8696	0.700525	0.625782	0.619195
	1.23457	99.5921	100	97.5976	72.0755	80.4762	83.6957	0.350263	0.876095	1.70279
	3.7037	94.998	87.0794	100	66.7925	76.1905	63.0435	0.875657	0.750939	0.619195
	11.1111	98.5725	81.6429	92.0506	47.5472	70.4762	66.3043	1.05079	1.12641	1.54799
	33.3333	82.1787	79.4396	85.564	62.2642	78.5714	59.2391	0.700525	0.750939	0.928793
	100	83.7478	78.4637	80.1132	63.7736	72.3809	63.0435	1.75131	1.37672	0.928793
Fig S1g
A2
	Peptide (ng/ml)	CD25			CD122			CD127
	0.000564503	0	0	0	0	0	0	100	100	100
	0.00169351	1.59922	1.37072	1.26997	24.0122	16.8385	11.6936	62.2059	75.6345	63.2275
	0.00508053	5.29203	5.57979	5.33671	80.2432	79.0378	68.5484	14.4118	17.8934	21.164
	0.0152416	17.3388	13.9495	12.3653	100	96.2199	96.371	2.5	1.90355	5.02646
	0.0457247	37.12	32.9595	30.4894	91.1854	100	100	0	0	1.19048
	0.137174	58.0499	61.6753	44.2704	100	80.4124	98.3871	0	0.126904	0
	0.411523	72.1235	69.4289	59.3091	91.1854	89.3471	91.129	0.882353	0.380711	0.661376
	1.23457	81.0187	83.7868	74.6123	80.5471	82.1306	81.4516	0.441177	0.507614	1.5873
	3.7037	86.1129	80.3392	72.479	70.8207	77.6632	75.4032	0.294118	1.01523	1.0582
	11.1111	95.7719	81.5923	80.3186	69.9088	72.165	64.9194	1.47059	0.761421	1.71958
	33.3333	93.1617	85.4067	72.2381	60.7903	71.4777	69.3548	1.47059	1.39594	2.6455
	100	100	100	100	61.3982	75.6014	89.1129	3.08824	2.66498	5.42328
Fig S1g
Q4
	Peptide (ng/ml)	CD25			CD122			CD127
	0.000564503	0.216406	0	0	0	0	0.311526	100	100	100
	0.00169351	0	0.0747559	0.181488	0	0.497512	2.49221	92.9279	69.5758	83.687
	0.00508053	0.688008	1.01076	0.70442	4.26357	5.97015	0	85.7143	79.7576	78.382
	0.0152416	3.60745	5.29365	4.81098	37.0155	40.796	39.8754	33.5219	33.9394	37.931
	0.0457247	7.43538	10.0749	9.60965	84.6899	83.3333	80.0623	3.11174	5.33333	7.55968
	0.137174	15.3158	17.239	18.1304	100	100	94.3925	0	0.484849	0.265252
	0.411523	40.3046	39.4945	31.6343	87.0155	86.8159	100	0.141443	0	0.265252
	1.23457	60.904	74.4584	57.9194	77.5194	84.5771	91.5888	0.990099	0.727273	0
	3.7037	72.2857	66.7804	73.8226	72.2868	80.597	75.7009	0.848656	0.484849	1.06101
	11.1111	72.4797	72.1223	53.4283	64.9225	72.1393	79.4393	1.27298	0.727273	0.132626
	33.3333	92.2931	71.5305	69.6084	55.0388	69.6517	78.8162	2.12164	0.727273	0.530504
	100	100	100	100	64.3411	84.3284	90.6542	3.53607	3.0303	2.25464
Fig S1g
T4
	Peptide (ng/ml)	CD25			CD122			CD127
	0.000564503	0.0113054	0	0	0.2079	1	1.61725	100	100	100
	0.00169351	0	0.249958	0.672829	0.2079	0	0	94.5596	93.6723	100.132
	0.00508053	0.587881	0.533618	0.94392	0	4	1.61725	99.0933	93.8983	91.9737
	0.0152416	1.75611	2.60068	2.83176	11.0187	13.75	16.1725	79.0155	72.2034	84.2105
	0.0457247	6.80585	8.61091	9.52739	49.0645	51.5	50.6739	18.9119	25.5367	29.4737
	0.137174	12.7789	18.188	20.9916	82.1206	80	77.3585	1.81347	4.0678	6.18421
	0.411523	21.0318	29.4782	36.5385	100	95.25	87.6011	0	0.451977	1.05263
	1.23457	42.0975	51.834	47.9701	95.0104	95	88.1402	0.259067	0	0.131579
	3.7037	58.773	54.5582	61.4593	92.3077	98	88.6792	0.518135	0.564972	0
	11.1111	68.2884	67.2527	71.7151	80.2495	89.25	86.2534	0.129534	0.225989	0.394737
	33.3333	81.2707	72.1395	69.1675	80.2495	87	92.4528	0.906736	0.225989	0.526316
	100	100	100	100	83.7838	100	100	1.81347	2.0339	1.97368
Fig S1h
N4
	Peptide (ng/ml)	T-bet			Eomes
	0.000564503	3.84188	1.43126	0.979592	6.11413	0	0
	0.00169351	10.3042	7.11864	5.06122	27.1739	19.7266	15.4362
	0.00508053	33.2445	24.3315	15.4286	63.1793	48.4375	39.821
	0.0152416	57.2063	56.7232	48.4898	98.2337	83.9844	81.8792
	0.0457247	68.2212	82.6742	73.0204	99.7283	100	100
	0.137174	74.6613	88.3992	80.9796	100	97.6562	96.4206
	0.411523	79.0806	95.9699	82.9388	94.5652	83.5938	86.5772
	1.23457	85.3431	100	89.102	79.3478	73.0469	85.2349
	3.7037	94.6036	93.8606	100	91.0326	60.1562	94.4072
	11.1111	90.8727	93.5593	92.2041	86.9565	59.9609	80.7606
	33.3333	92.9158	96.1958	93.3061	86.2772	58.3984	80.3132
	100	100	97.7401	95.5102	90.0815	70.3125	83.6689
Fig S1h
A2
	Peptide (ng/ml)	T-bet			Eomes
	0.000564503	2.3741	0	0	0	0	0
	0.00169351	5.7554	1.82387	2.14808	11.7347	6.49606	7.07409
	0.00508053	14.8921	9.06722	6.99269	31.6327	35.6299	31.7706
	0.0152416	37.0504	24.4919	18.7386	66.4541	56.2992	53.1185
	0.0457247	57.8058	48.4106	40.7221	96.9388	76.1811	93.7212
	0.137174	70.6475	61.8551	49.8172	95.4082	90.748	95.3956
	0.411523	77.3741	78.4263	53.7934	100	100	91.6283
	1.23457	85.6475	86.4513	62.4772	83.5459	83.2677	91.0004
	3.7037	89.7122	90.9328	60.7404	77.6786	83.6614	73.4198
	11.1111	96.7986	87.5977	66.9104	76.148	60.6299	82.838
	33.3333	100	93.0172	72.7148	80.102	63.7795	95.6049
	100	99.928	100	100	83.1633	67.3228	100
Fig S1h
Q4
	Peptide (ng/ml)	T-bet			Eomes
	0.000564503	1.1218	0.0851064	0	0.111235	0	0
	0.00169351	1.65598	0	2.41636	0	1.66095	0.310421
	0.00508053	3.6859	2.46808	2.23048	4.33815	6.84239	3.47376
	0.0152416	9.82906	7.40426	6.22677	30.812	41.6862	22.6903
	0.0457247	22.4359	16.1702	15.1487	34.9277	53.4212	46.4893
	0.137174	39.2628	28.1702	25.4647	51.7241	67.1421	51.2195
	0.411523	67.5748	46.0425	35.8736	89.9889	77.9744	68.6622
	1.23457	78.0983	65.3617	59.6654	100	98.0141	94.9741
	3.7037	87.5	72.766	50.8364	89.6552	100	74.4272
	11.1111	96.2073	72.4255	60.7807	94.2158	87.9039	94.235
	33.3333	85.1496	68.8511	66.8216	77.4194	79.5992	82.5573
	100	100	100	100	86.2069	87.5429	100
Fig S1h
T4
	Peptide (ng/ml)	T-bet			Eomes
	0.000564503	0.15163	0.640205	0	0.570885	0.695701	0
	0.00169351	2.35026	0	2.12418	1.23692	0.27828	1.07
	0.00508053	0.682335	1.53649	4.08497	0.570885	0	2.64277
	0.0152416	2.27445	3.96927	9.96732	4.94767	6.77612	6.53603
	0.0457247	11.5239	8.06658	13.3987	26.7364	32.7953	25.3577
	0.137174	21.9105	15.493	25.3268	44.4339	48.379	45.5975
	0.411523	34.2684	29.3214	30.8823	62.9876	67.7195	64.0325
	1.23457	54.9659	45.1985	35.9477	77.9258	81.6335	78.6
	3.7037	72.8582	48.0154	44.1176	93.0542	86.6425	82.9831
	11.1111	82.5626	63.1242	56.3725	93.9106	87.1991	88.6554
	33.3333	94.5413	64.4046	64.2157	92.7688	87.7557	90.847
	100	100	100	100	100	100	100
Fig S1i
Day 2
	mCMV-N4	mCMV-Y3	mCMV-Q4	mCMV-T4
	581	794	1062	973
	737	950	1237	830
	752	1061	1400	1107
	817	955	864	703
	688	680	968	1076
Fig S1i
Day 2
	mCMV-N4	mCMV-Y3	mCMV-Q4	mCMV-T4
	930	1293	1199	1106
	927	1196	1328	1091
	1090	1207	1207	927
	891	1205	1107	949
	822	1276	1140	1153

## Sheet: Fig S2
Fig S2a
day 2
	Division	N4 CKO			A2 CKO			Q4 CKO			T4 CKO			N4 WT			A2 WT			Q4 WT			T4 WT
	0	0.62	0.91	0.85	2.47	3.04	4.39	4.86	4.9	15.7	59.5	44	66.8	1.13	0.84	0.97	3.48	2.04	3.29	4.52	3.25	10.5	48	28.2	57.7
	1	6.3	5.46	8.7	18.8	18.2	27.4	35	28.2	49.3	34.2	43.7	28.8	6.23	4.37	5.7	16.1	14.1	18.9	25.8	20.8	39.3	39.8	48.7	34.7
	2	48.8	49.4	64.2	61.2	59.2	59.6	51.5	52.7	32.6	5.54	10.9	2.72	43.4	41.3	56	56.1	56.1	61.1	53.1	55.1	44.7	10.8	20.6	6.05
	3	44.6	41.9	26.5	17.4	18.9	8.92	8.54	13.2	2.21	0.075	0.71	0.24	49.2	51.7	36.9	24.3	27	16.3	15.4	20.2	4.94	0.54	2.36	0.26
	4	0	2.33	0	0.13	0.66	0	0.1	1	0.19	0.685	0.69	1.44	0.04	1.79	0.43	0.02	0.76	0.41	1.18	0.65	0.56	0.86	0.14	1.29
day 3
	Division	N4 CKO			A2 CKO			Q4 CKO			T4 CKO			N4 WT			A2 WT			Q4 WT			T4 WT
	0	0.15	0.079	0.14	0.96	0.64	1.82	2.77	1.33	4.75	31.9	28.4	52.9	0.24	0.13	0.17	1.01	0.57	1.22	2.2	0.71	2.51	22.4	15.2	36.4
	1	0.68	0.38	0.8	4.28	3.7	9.26	12.7	7.87	17.6	32.1	33.8	28.3	0.63	0.33	0.6	3.07	2.67	5.92	8.11	4.21	10.3	24.8	25.2	31.6
	2	4.37	2.81	6.31	17.2	17.4	29.8	30.1	21.8	30.9	22.8	22.9	12.3	4.35	2.83	4.98	12.9	12.1	21.6	23.2	15.7	24.5	27	27.8	18.8
	3	26	20.7	34.3	38.9	40	39.5	32.4	35.1	29.6	8.9	9.26	3.2	23.9	16.8	29.2	34.7	34.7	40.2	34.2	33.4	34.4	17.4	19.7	9.01
	4	54	56.2	49.1	33.2	33.9	17.5	19	28.5	15	3.13	3.84	1.27	53.9	54.6	52.6	39.8	41.8	26.6	27.3	37	24.3	7	10.3	3.14
	5	15.5	19.1	8.37	5.43	4.37	1.4	2.75	5.18	1.55	0.77	0.86	1.71	17.6	24.8	11.7	8.55	7.89	3.49	4.67	7.81	2.86	0.97	1.31	0.084
	6	0	0.731	0.98	0.03	0	0.72	0.28	0.22	0.6	0.4	0.94	0.32	0	0.51	0.75	0	0.27	0.97	0.32	1.17	1.13	0.43	0.49	0.966
Fig S2b
	Isotype	YFP-	YFP+
	571	790	526

## Sheet: Fig S3
Fig S3a
		WT				EomesCKO
	Spleen	67	57.4	64.1	61.5	26.2	29.8	25.7	42.5
	Liver	65.1	53.3	61.7	59.4	26.6	33.1	22.16	38.8
	LN	54.4	54.6	70.6	52.7	22.99	31.7	11.67	29.3
Fig S3b
	Spleen	LN	Liver
	0.953125	1.20264	0.692047
	1.78551	2.44828	1.09644
	1.13675	1.23214	0.821494
	1.94985	1.57069	1.31482
Fig S3c
		WT				EomesCKO
	M57	4.86	3.09	5.97	4.91	6.5	4.23	8.32	5.39
	m139	3.29	1.47	3.61	3.46	3.41	1.81	3.37	3.52
Fig S3d
M57
		WT				EomesCKO
	Spleen	41.8	48.41	63.6	59.73	30.63	35.23	45.21	33.19
	Liver	18.11	18.26	48.7	37	11.55	18.44	27.32	21.57
	LN	40.45	45.3	60.9	55.25	31.15	33.92	40.81	27.36
Fig S3d
m139
		WT				EomesCKO
	Spleen	37.83	41.9	44.29	52.37	17.5	33.4	30.35	35.25
	Liver	31.37	35.87	41.75	47.56	15.96	29.37	28.02	33.46
	LN	23.2	25.3	35.7	38.16	1.89	17.11	24.2	22.05
Fig S3e
M57
	WT	EomesCKO
	1064	1271
	1119	1313
	925	1275
	965	1121
Fig S3e
m139
	WT	EomesCKO
	980	1174
	883	1237
	1148	1333
	1089	1745
Fig S3f
	ug/ml aMHC-I	WT				KO
	10	87.7551	87.2017	87.8652	80.2632	89.2157	90.4834	92.2481	94.1104
	1	88.7755	96.3124	90.6742	84.3302	88.8235	96.2236	93.0233	96.5644
	0.1	92.5656	102.82	92.809	90.9091	93.7255	104.985	96.124	91.1656
	0.01	100	100	100	100	100	100	100	100
Fig S3g
	Tetramer (ug/ml)	WT				KO
	5	100	100	100	100	100	100	100	100
	2.5	82.9932	71.6346	86.8501	91.8714	90.0677	85.3846	91.282	93.7075
	1.25	53.2313	46.1538	64.8318	51.9849	61.6253	64.2308	77.6923	76.0204
	0.625	19.898	23.0769	40.5199	39.1304	29.1196	42.3077	45.1282	57.3129
	0.3125	0.833333	4.80769	0.152905	1.70132	0.519187	1	0.21359	0.391157
Fig S3h
	pg/ml Peptide	WT			Eomes-/-
	100	100	100	100	100	100	100
	10	84.0426	72.7273	83.5294	94.5946	100	100
	1	69.1489	58.1818	80	81.982	100	74.1379
	0.1	47.8723	56.3636	60	63.0631	70.5128	65.5172
	0.01	14.8936	43.6364	23.5294	29.7297	34.6154	29.3103
Fig S3i
TCRb
		WT			Eomes-/-
	K bM57+	5646	6019	3038	5417	6117	2997
	Kb m139+	6391	6526	6149	5907	6444	6815
Fig S3i
CD3e
		WT			Eomes-/-
	Kb M57+	16924	19585	14512	21238	16226	17594
	Kb M139+	18741	20703	20323	22127	19127	17095
Fig S3i
CD8
		WT			Eomes-/-
	Kb M57+	3257	3018	2429	3013	3098	2409
	Kb m139+	3448	3647	3270	3464	3682	3335
Fig S3j
TCRb
	WT	EomesCKO
	20088	23535
	20732	22178
	23720	21759
	23372	27932
	22971	23861
Fig S3j
CD3e
	WT	EomesCKO
	5893	5281
	6278	8308
	5829	6935
	6223	7951
	5543	7125
Fig S3j
CD8
	WT	EomesCKO
	1872	1476
	1668	1590
	2007	1296
	1862	1710
	1353	1410

[truncated: 5 more sheets: Fig S4, Fig S5, Fig S6, Fig S7, Fig S8]
